# Supplementary material for: Introducing the “SIMline”—A Simulation Course in the Management of Severe Burns as a Tool in Undergraduate Medical Education
Source: J Pers Med. 2023 Feb 15;13(2):338. doi: 10.3390/jpm13020338 (PMC9963950; doi:10.3390/jpm13020338)
Supplement: Supplementary file 1 [file jpm-13-00338-s001.zip]

Archive with 1 entries (1 files):
- jpm-2209111-supplementary.mp4
